# Supplementary material for: Thiol-Ene Photopolymerization and 3D Printing of Non-Modified Castor Oil Containing Bio-Based Cellulosic Fillers
Source: Polymers (Basel). 2025 Feb 23;17(5):587. doi: 10.3390/polym17050587 (PMC11902828; doi:10.3390/polym17050587)
Supplement: Supplementary file 1 [file polymers-17-00587-s001.zip]

Archive with 1 entries (1 files):
- polymers-3494578-supplementary.pdf
